# Supplementary material for: ﻿ Pseudospermaarenarium (Inocybaceae), a new poisonous species from Eurasia, based on morphological, ecological, molecular and biochemical evidence
Source: MycoKeys. 2022 Aug 30;92:79–93. doi: 10.3897/mycokeys.92.86277 (PMC9849055; doi:10.3897/mycokeys.92.86277)
Supplement: XML Treatment for Pseudosperma arenarium [file mycokeys.92.86277-treatment1.xml]

<!DOCTYPE tp:taxon-treatment
  PUBLIC "-//TaxonX//DTD Taxonomic Treatment Publishing DTD v0 20100105//EN" "tax-treatment-NSO.dtd">
<tp:taxon-treatment xmlns:tp="http://www.plazi.org/taxpub"><tp:treatment-meta><kwd-group><label>Taxon classification</label><kwd>
                <named-content content-type="kingdom">Fungi</named-content>
              </kwd><kwd>
                <named-content content-type="order">Agaricales </named-content>
              </kwd><kwd>
                <named-content content-type="family">Inocybaceae</named-content>
              </kwd></kwd-group><mixed-citation publication-type="journal"><person-group><name><surname>Yan</surname><given-names>Ya-Ya</given-names></name><name><surname>Zhang</surname><given-names>Yi-Zhe</given-names></name><name><surname>Vauras</surname><given-names>Jukka</given-names></name><name><surname>Zhao</surname><given-names>Li-Na</given-names></name><name><surname>Fan</surname><given-names>Yu-Guang</given-names></name><name><surname>Li</surname><given-names>Hai-Jiao</given-names></name><name><surname>Xu</surname><given-names>Fei</given-names></name></person-group><article-title>﻿ <italic><tp:taxon-name><tp:taxon-name-part taxon-name-part-type="genus" reg="Pseudosperma">Pseudosperma</tp:taxon-name-part><tp:taxon-name-part taxon-name-part-type="species" reg="arenarium">arenarium</tp:taxon-name-part></tp:taxon-name></italic> (<tp:taxon-name><tp:taxon-name-part taxon-name-part-type="family">Inocybaceae</tp:taxon-name-part></tp:taxon-name>), a new poisonous species from Eurasia, based on morphological, ecological, molecular and biochemical evidence</article-title><source>MycoKeys</source><day>30</day><month>08</month><year>2022</year><volume>92</volume><fpage>79</fpage><lpage>93</lpage><pub-id pub-id-type="doi">10.3897/mycokeys.92.86277</pub-id></mixed-citation></tp:treatment-meta><tp:nomenclature><label>﻿</label><tp:taxon-name>
              <object-id xmlns:xlink="http://www.w3.org/1999/xlink" content-type="arpha" xlink:type="simple">2575C825-2C17-5A12-9CB6-ECD00C8718B9</object-id>
              <tp:taxon-name-part taxon-name-part-type="genus" reg="Pseudosperma">Pseudosperma</tp:taxon-name-part>
              <tp:taxon-name-part taxon-name-part-type="species" reg="arenarium">arenarium</tp:taxon-name-part>
              <object-id xmlns:xlink="http://www.w3.org/1999/xlink" content-type="mycobank" xlink:type="simple"> 842603</object-id>
            </tp:taxon-name><tp:taxon-authority>Y.G. Fan, Fei Xu, Hai J. Li &amp; Vauras</tp:taxon-authority><tp:taxon-status xmlns:xlink="http://www.w3.org/1999/xlink" xlink:type="simple">sp. nov.</tp:taxon-status><xref ref-type="fig" rid="F2">Figs 2</xref><xref ref-type="fig" rid="F3">, 3</xref></tp:nomenclature><tp:treatment-sec sec-type="etymology" id="SECID0EQDAE"><title>Etymology.</title><p>refers to its habitat of sandy soils.</p></tp:treatment-sec><tp:treatment-sec sec-type="Holotype" id="SECID0EVDAE"><title>Holotype.</title><p>China, Ningxia Hui Autonomous Region, Wuzhong, Yanchi County, Yanchi Railway Station, on sandy ground under <italic><tp:taxon-name><tp:taxon-name-part taxon-name-part-type="genus" reg="Populus">Populus</tp:taxon-name-part><tp:taxon-name-part taxon-name-part-type="species" reg="alba">alba</tp:taxon-name-part></tp:taxon-name> × <tp:taxon-name><tp:taxon-name-part taxon-name-part-type="genus" reg="Populus">P.</tp:taxon-name-part><tp:taxon-name-part taxon-name-part-type="species" reg="berolinensis">berolinensis</tp:taxon-name-part></tp:taxon-name></italic>, 5 Oct 2020, NXYC20201005-01 (FCAS3571, holotype). GenBank accession nos.: <abbrev xmlns:xlink="http://www.w3.org/1999/xlink" xlink:title="internal transcribed spacer" id="ABBRID0EQEAE" xlink:type="simple">ITS</abbrev>-<ext-link xmlns:xlink="http://www.w3.org/1999/xlink" ext-link-type="gen" xlink:href="OM304278" xlink:type="simple">OM304278</ext-link>, LSU-<ext-link xmlns:xlink="http://www.w3.org/1999/xlink" ext-link-type="gen" xlink:href="OM304287" xlink:type="simple">OM304287</ext-link>, <italic>rpb2</italic>-<ext-link xmlns:xlink="http://www.w3.org/1999/xlink" ext-link-type="gen" xlink:href="OM421667" xlink:type="simple">OM421667</ext-link>.</p><fig id="F2" position="float" orientation="portrait"><object-id xmlns:xlink="http://www.w3.org/1999/xlink" content-type="doi" xlink:type="simple">10.3897/mycokeys.92.86277.figure2</object-id><object-id xmlns:xlink="http://www.w3.org/1999/xlink" content-type="arpha" xlink:type="simple">CA478309-E79A-533D-8067-80115C3D28C4</object-id><label>Figure 2.</label><caption><p><italic><tp:taxon-name><tp:taxon-name-part taxon-name-part-type="genus" reg="Pseudosperma">Pseudosperma</tp:taxon-name-part><tp:taxon-name-part taxon-name-part-type="species" reg="arenarium">arenarium</tp:taxon-name-part></tp:taxon-name></italic> and its habitat <bold>a</bold> basidiospores <bold>b, c</bold> cheilocystidia <bold>d–h</bold> basidiomata. Scale bars: 10 μm (<bold>a–c</bold>); 10 mm (<bold>d–h</bold>). Photos by Xu Fei, Li Hai-Jiao &amp; Zhao Li-Na.</p></caption><graphic xmlns:xlink="http://www.w3.org/1999/xlink" xlink:href="mycokeys-92-079-g002.jpg" position="float" orientation="portrait" xlink:type="simple" id="oo_736747.jpg"><uri content-type="original_file" xlink:type="simple">https://binary.pensoft.net/fig/736747</uri></graphic></fig></tp:treatment-sec><tp:treatment-sec sec-type="diagnosis" id="SECID0EYFAE"><title>Diagnosis.</title><p>Basidiomata robust, pileus beige, ivory white or yellowish; basidiospores &gt; 13 μm, cylindrical to cylindrical-ellipsoid, cheilocystidia thin-walled. Occurs under artificial plantations of <italic><tp:taxon-name><tp:taxon-name-part taxon-name-part-type="genus" reg="Populus">Populus</tp:taxon-name-part><tp:taxon-name-part taxon-name-part-type="species" reg="alba">alba</tp:taxon-name-part></tp:taxon-name> × <tp:taxon-name><tp:taxon-name-part taxon-name-part-type="genus" reg="Populus">P.</tp:taxon-name-part><tp:taxon-name-part taxon-name-part-type="species" reg="berolinensis">berolinensis</tp:taxon-name-part></tp:taxon-name></italic> or open seashore forest of <italic><tp:taxon-name><tp:taxon-name-part taxon-name-part-type="genus" reg="Pinus">Pinus</tp:taxon-name-part><tp:taxon-name-part taxon-name-part-type="species" reg="sylvestris">sylvestris</tp:taxon-name-part></tp:taxon-name></italic> Linn. Differs from <italic><tp:taxon-name><tp:taxon-name-part taxon-name-part-type="genus" reg="Pseudosperma">P.</tp:taxon-name-part><tp:taxon-name-part taxon-name-part-type="species" reg="arenicola">arenicola</tp:taxon-name-part></tp:taxon-name></italic> by longer basidiospores and phylogenetic distance.</p><fig id="F3" position="float" orientation="portrait"><object-id xmlns:xlink="http://www.w3.org/1999/xlink" content-type="doi" xlink:type="simple">10.3897/mycokeys.92.86277.figure3</object-id><object-id xmlns:xlink="http://www.w3.org/1999/xlink" content-type="arpha" xlink:type="simple">31F67A5B-61A7-58D2-B69D-A7B3749F713E</object-id><label>Figure 3.</label><caption><p>Microfeatures of <italic><tp:taxon-name><tp:taxon-name-part taxon-name-part-type="genus" reg="Pseudosperma">Pseudosperma</tp:taxon-name-part><tp:taxon-name-part taxon-name-part-type="species" reg="arenarium">arenarium</tp:taxon-name-part></tp:taxon-name></italic> (holotype) <bold>a</bold> basidiospores <bold>b</bold> basidia <bold>c</bold> cheilocystidia <bold>d</bold> pileipellis. Scale bars: 10 μm (<bold>a–d</bold>). Line drawings by Li Hai-Jiao.</p></caption><graphic xmlns:xlink="http://www.w3.org/1999/xlink" xlink:href="mycokeys-92-079-g003.jpg" position="float" orientation="portrait" xlink:type="simple" id="oo_736748.jpg"><uri content-type="original_file" xlink:type="simple">https://binary.pensoft.net/fig/736748</uri></graphic></fig></tp:treatment-sec><tp:treatment-sec sec-type="Basidiomata" id="SECID0ELIAE"><title>Basidiomata.</title><p>medium-sized, robust. Pileus 35–65 mm in diameter, spherical to hemispherical when young, convex, dome-shaped to applanate when mature, not umbonate, margin inrolled at first, becoming depressed, straight, to uplifted or recurved in age; surface dry, glabrous to slightly fibrillose, occasionally rimulose to rimose at the margin, with distinct sandy remnants; yellowish (1A2) to ochraceous (1A4), paler outwards, ivory white (1B1) to greyish-white (1B2) when dried. Lamellae crowded, up to 8 mm in width, adnexed to sub-free, not equal, alternately distributed with three tiers of lamellula, initially pure white to creamy white (1A2), becoming yellowish (4A3), brownish (5B6) to cinnamon (5C8) with age, yellowish-brown (4B8) to dark brown (6C7) after drying, edge pinkish-white, fimbricate. Stipe 40–100 × 7–20 mm, solid, equal or slightly tapering downwards, sometimes swollen towards the base, but not marginate, longitudinally fibrillose with scattered squamules, white to ivory white (1B1–1B2) with pinkish tinge (11A3) when fresh, yellowish (5A4) to brownish (5B5) upon drying. Context solid, white and fleshy in pileus, 2–5 mm in thickness, fibrillose in the stipe, striate and shiny, white to somewhat pinkish (7A2). Odour fungoid or slightly spermatic.</p></tp:treatment-sec><tp:treatment-sec sec-type="Basidiospores" id="SECID0EQIAE"><title>Basidiospores.</title><p>[170/6/4] (13–)14–20(–21) × (6–)7–9.2(–11) μm, median 16.4 × 7.8 μm, Q = (1.6–)1.75–2.64(–2.95), Q<sub>m</sub> = 2.12 ± 0.27, yellow-brown, smooth, mostly cylindrical to cylindrical-ellipsoid, less often narrowly ellipsoid to nearly phaseoliform. Basidia 32–42 × 11–14 μm, clavate, usually narrower downwards, four-spored, sterigmata up to 10 μm long, translucent with oily inclusions, occasionally with yellowish pigments. Pleurocystidia absent. Lamellae edge sterile. Cheilocystidia 30–77 × 12–23 μm, thin-walled, colourless, broadly clavate or fusiform, rarely septate, translucent or occasionally with golden yellow inclusions, walls yellowish. Caulocystidia not observed. Hymenophoral trama nearly regularly arranged, composed of translucent and pale yellow, thin-walled hyphae up to 22 μm wide. Pileipellis a cutis, regularly arranged, orange-brown to brownish in 5% <abbrev xmlns:xlink="http://www.w3.org/1999/xlink" xlink:title="potassium hydroxide" id="ABBRID0EYIAE" xlink:type="simple">KOH</abbrev>, composed of cylindrical hyphae 4–15 μm in diameter; pileal trama made up of compact, parallel, hyaline hyphae, pale yellow in mass. Stipitipellis a cutis frequently disrupted by loose hyphal projections, hyphae thin-walled, colourless, 3–16 μm wide. Stipe trama regularly and densely arranged, yellowish in mass, hyphae thin-walled, colourless, 8–21 μm wide. Oleiferous hyphae 4–15 μm wide, present in pileus and stipe, bright yellow, smooth, often bent, occasionally branched or catenate. Clamp connections are common in all tissues.</p></tp:treatment-sec><tp:treatment-sec sec-type="habitat" id="SECID0E3IAE"><title>Habitat.</title><p>individual or scattered on sandy and saline-alkali soil under artificial plantations of <italic><tp:taxon-name><tp:taxon-name-part taxon-name-part-type="genus" reg="Populus">Populus</tp:taxon-name-part><tp:taxon-name-part taxon-name-part-type="species" reg="alba">alba</tp:taxon-name-part></tp:taxon-name></italic> × <italic><tp:taxon-name><tp:taxon-name-part taxon-name-part-type="genus" reg="Populus">P.</tp:taxon-name-part><tp:taxon-name-part taxon-name-part-type="species" reg="berolinensis">berolinensis</tp:taxon-name-part></tp:taxon-name></italic> in China and open seashore forest of <italic><tp:taxon-name><tp:taxon-name-part taxon-name-part-type="genus" reg="Pinus">Pinus</tp:taxon-name-part><tp:taxon-name-part taxon-name-part-type="species" reg="sylvestris">sylvestris</tp:taxon-name-part></tp:taxon-name></italic> in Estonia. Fruiting in autumn, from late September to early October.</p></tp:treatment-sec><tp:treatment-sec sec-type="distribution" id="SECID0EDKAE"><title>Known distribution.</title><p>China (Ningxia and Shaanxi), Estonia.</p></tp:treatment-sec><tp:treatment-sec sec-type="material" id="SECID0EIKAE"><title>Additional materials examined.</title><p>China. Ningxia Hui Autonomous Region, Wuzhong, Yanchi Country, on sandy ground under <italic><tp:taxon-name><tp:taxon-name-part taxon-name-part-type="genus" reg="Populus">Populus</tp:taxon-name-part><tp:taxon-name-part taxon-name-part-type="species" reg="alba">alba</tp:taxon-name-part></tp:taxon-name> × <tp:taxon-name><tp:taxon-name-part taxon-name-part-type="genus" reg="Populus">P.</tp:taxon-name-part><tp:taxon-name-part taxon-name-part-type="species" reg="berolinensis">berolinensis</tp:taxon-name-part></tp:taxon-name></italic>, 22 Sep 2021, NX20210922-57 (FCAS3572), GenBank accession nos.: <abbrev xmlns:xlink="http://www.w3.org/1999/xlink" xlink:title="internal transcribed spacer" id="ABBRID0EDLAE" xlink:type="simple">ITS</abbrev>-<ext-link xmlns:xlink="http://www.w3.org/1999/xlink" ext-link-type="gen" xlink:href="OM304279" xlink:type="simple">OM304279</ext-link>, LSU-<ext-link xmlns:xlink="http://www.w3.org/1999/xlink" ext-link-type="gen" xlink:href="OM304288" xlink:type="simple">OM304288</ext-link>, <italic>rpb2</italic>-<ext-link xmlns:xlink="http://www.w3.org/1999/xlink" ext-link-type="gen" xlink:href="OM421668" xlink:type="simple">OM421668</ext-link>; Shaanxi Province, Yulin, Dingbian Country, Yanchangbao Country, Xiliangwan Village, on sandy ground under <italic><tp:taxon-name><tp:taxon-name-part taxon-name-part-type="genus" reg="Populus">Populus</tp:taxon-name-part><tp:taxon-name-part taxon-name-part-type="species" reg="alba">alba</tp:taxon-name-part></tp:taxon-name> × <tp:taxon-name><tp:taxon-name-part taxon-name-part-type="genus" reg="Populus">P.</tp:taxon-name-part><tp:taxon-name-part taxon-name-part-type="species" reg="berolinensis">berolinensis</tp:taxon-name-part></tp:taxon-name></italic>, 30 Sep 2021, SX20210930-65 (FCAS3573), GenBank accession nos.: <abbrev xmlns:xlink="http://www.w3.org/1999/xlink" xlink:title="internal transcribed spacer" id="ABBRID0E5LAE" xlink:type="simple">ITS</abbrev>-<ext-link xmlns:xlink="http://www.w3.org/1999/xlink" ext-link-type="gen" xlink:href="OM304280" xlink:type="simple">OM304280</ext-link>, LSU-<ext-link xmlns:xlink="http://www.w3.org/1999/xlink" ext-link-type="gen" xlink:href="OM304289" xlink:type="simple">OM304289</ext-link>, <italic>rpb2</italic>-<ext-link xmlns:xlink="http://www.w3.org/1999/xlink" ext-link-type="gen" xlink:href="OM421669" xlink:type="simple">OM421669</ext-link>. Estonia. Saaremaa, Kaarma Municipality, Mändjala, open seashore forest with <italic><tp:taxon-name><tp:taxon-name-part taxon-name-part-type="genus" reg="Pinus">Pinus</tp:taxon-name-part><tp:taxon-name-part taxon-name-part-type="species" reg="sylvestris">sylvestris</tp:taxon-name-part></tp:taxon-name></italic> Linn., on fine calcareous sand, 19 Sep 2008, Jukka Vauras 26578F (TUR-<ext-link xmlns:xlink="http://www.w3.org/1999/xlink" ext-link-type="gen" xlink:href="A182630" xlink:type="simple">A182630</ext-link>), GenBank no.: <abbrev xmlns:xlink="http://www.w3.org/1999/xlink" xlink:title="internal transcribed spacer" id="ABBRID0EPMAE" xlink:type="simple">ITS</abbrev> and LSU-<ext-link xmlns:xlink="http://www.w3.org/1999/xlink" ext-link-type="gen" xlink:href="FJ904154" xlink:type="simple">FJ904154</ext-link>.</p></tp:treatment-sec></tp:taxon-treatment>
